# Supplementary material for: Schistosomes in the Persian Gulf: novel molecular data, host associations, and life-cycle elucidations
Source: Sci Rep. 2022 Aug 5;12:13461. doi: 10.1038/s41598-022-17771-2 (PMC9356054; doi:10.1038/s41598-022-17771-2)
Supplement: Supplementary file 1 — Supplementary Information. [file 41598_2022_17771_MOESM1_ESM.xlsx]

## Sheet: Sequence data
Table S1. Summary data for cox1 and 28S sequences retrieved from GenBank.
Species	Life-cycle stage	Host	Loclaity	28S	cox1	Reference
Allobilharzia visceralis	adult	Cygnus columbianus	USA		EF114224	Brant et al. (2007)
Allobilharzia visceralis W262tuswNM	adult	Cygnus columbianus	USA	EF114223		Skírnisson & Kolářová (2008)
Anserobilharzia brantae	cercaria	Gyraulus sp.	USA: Michigan		MK433247	Rudko et al. (2019)
Anserobilharzia brantae = “Avian schistosomatid sp. W2081”	cercaria	Ceratophallus natalensis	Lake Victoria, Kenya Fisheries Association landing site, Kisumu, Kenya		AY829247	Brant et al. (2006)
Anserobilharzia brantae MSB:Para:7984	adult	Branta canadensis	Canada	KC570945		Brant et al. (2013)
Austrobilharzia sp.	cercaria	Pirenella cingulata	Iran: Jask	MK484	MK284	Present study
Austrobilharzia sp. Kuwait	cercaria	Pirenella cingulata	Kuwait	JF742195	HQ106461	Al-Kandari et al. (2012)
Austrobilharzia terrigalensis	cercaria	Batillaria australis	Australia	AY157249	AY157195	Lockyer et al. (2003)
Austrobilharzia variglandis	adult	Larus delawarensis	USA	AY157250	AY157196	Lockyer et al. (2003)
Avian schistosomatid sp. C BAM-2020	cercaria	Planorbella trivolvis	Canada	MT305665		McPhail et al. (2021)
Avian schistosomatid sp. SVB-2009W214HaminoeaCA	cercaria	Haminoea japonica	USA	GQ920619		Brant et al. (2010)
Avian schistosomatid sp. W1285	cercaria	Biomphalaria sudanica	Lake Victoria, Kenya Fisheries Association landing site, Kisumu, Kenya	AY858886		Brant et al. (2006)
Avian schistosomatid sp. W1285	cercaria	Biomphalaria sudanica	Lake Victoria, Kenya Fisheries Association landing site, Kisumu, Kenya		AY829246	Brant et al. (2006)
Avian schistosomatid sp. W2081	cercaria	Ceratophallus natalensis	Lake Victoria, Kenya Fisheries Association landing site, Kisumu, Kenya	AY858887		Brant et al. (2006)
Bilharziella polonica	adult	Anas platyrhynchus	Ukraine	AY157240	AY157186	Lockyer et al. (2003)
Bivitellobilharzia loxodontae W500	eggs	Loxodonta cyclotis	Central African Republic	JN579950	JN579948	Brant et al. (2013)
Bivitellobilharzia nairi W465	"eggs; miracidia"	Rhinoceros unicornis, Elephas maximus	Nepal	JQ975005	JQ975011	Devkota et al. (2014)
Carettacola hawaiiensis	adult	Chelonia mydas	USA: Pacific Ocean, Hawaii	AY604709		Snyder (2004)
Chimaerohemecus trondheimensis	adult	Chimaera monstrosa	Norway	AY157239		Lockyer et al. (2003)
Dendritobilharzia pulverulenta	adult	Gallus gallus	USA	AY157241		Lockyer et al. (2003)
Dendritobilharzia pulverulenta	adult	Gallus gallus	USA		AY157187	Lockyer et al. (2003)
Dendritobilharzia sp. W499	cercaria	Gyraulus parvus	USA		KX302892	Brant et al. (2017)
Gigantobilharzia huronensis	adult	Agelaius phoeniceus	USA	AY157242	AY157188	Lockyer et al. (2003)
Gigantobilharzia melanoidis	cercaria	Melanoides tuberculata	United Arab Emirates	JX875068		Schuster et al. (2014)
Gigantobilharzia melanoidis	cercariae	Melanoides tuberculata	United Arab Emirates		JX875069	Schuster et al. (2014)
Griphobilharzia amoena	adult	Crocodylus johnstoni	Australia	AY899914		Brant & Loker (2005)
Hapalotrema mehrai	adult	Chelonia mydas	USA: Pacific Ocean, Hawaii	AY604708		Snyder (2004)
Hapalotrema mistroides	adult	Caretta caretta	Italy: Latium	KY499799		Santoro et al. (2017)
Heterobilharzia americana	adult	Procyon lotor	USA	AF167086		Snyder (2000)
Heterobilharzia americana	adult	Mesocricetus auratus	USA		AY157192	Lockyer et al. (2003)
Learedius learedi	adult	Chelonia mydas	USA: Pacific Ocean, Hawaii	AY604707		Snyder (2004)
Macrobilharzia macrobilharzia W133	adult	Anhinga anhinga	Louisiana, Ascension Parish, Sorrento Timberton Hunt Club	AY858885	AY829248	Brant et al. (2006)
Marinabilharzia patagonense	adult	Chroicocephalus maculipennis	Argentina: Puerto Madryn		OK338770	Lorenti et al. (2022)
Nasusbilharzia melancorhypha “Schistosomatidae gen. n. sp. n.” SB-2020W822	adult	Cygnus melancoryphus	Argentina	MW000331	MW012493	Flores et al. (2021)
Ornithobilharzia canaliculata	adult	Larus delawarensis	USA	AY157248		Lockyer et al. (2003)
Ornithobilharzia canaliculata	adult	Larus delawarensis	USA		AY157194	Lockyer et al. (2003)
Ornithobilharzia canaliculata	cercaria	Pirenella cingulata	Iran: Gevanesh	MK265	MK98	Present study
Ornithobilharzia canaliculata	cercaria	Pirenella cingulata	Iran: Gevanesh	MK472	MK172	Present study
Riverabilharzia ensenadense	adult	Chroicocephalus maculipennis	Argentina: La Plata		OK338773	Lorenti et al. (2022)
Schistosoma bovis	adult	Mus musculus	Tanzania	AY157266	AY157212	Lockyer et al. (2003)
Schistosoma curassoni	adult	Mesocricetus auratus	Senegal	AY157264	AY157210	Lockyer et al. (2003)
Schistosoma edwardiense	cercaria	Biomphalaria sudanica	Uganda: Lake Edward	AY197344	AY197347	Morgan et al. ( 2003)
Schistosoma haematobium	adult	Mesocricetus auratus	Mali	AY157263	AY157209	Lockyer et al. (2003)
Schistosoma hippopotami	cercaria	Bulinus truncatus	Uganda: Lake Edward	AY197343	AY197346	Flores et al. (2015)
Schistosoma incognitum	adult	Bandicota indica	Thailand	AY157255	AY157201	Lockyer et al. (2003)
Schistosoma indicum	adult	Bos taurus	Bangladesh	AY157258	AY157204	Lockyer et al. (2003)
Schistosoma intercalatum	adult	Mus musculus	Sao Tome and Principe	AY157262	AY157208	Lockyer et al. (2003)
Schistosoma japonicum	adult	Mus musculus	China	Z46504		Lockyer et al. (2003)
Schistosoma japonicum	adult	Bubalus sp.	China:Yueyang, Hunan Province		AM689524	Liu. et al. (Unpublished Data)
Schistosoma kisumuensis MSB:Para:164	adult	Pelomys isseli, National Museum of Kenya: 167811	Kenya: Nyabera Swamp, Kisumu	FJ897154	FJ897153	Hanelt et a.,l (2009)
Schistosoma leiperi	adult	Mesocricetus auratus	South Africa	AY157261	AY157207	Lockyer et al. (2003)
Schistosoma malayensis	adult	Mus musculus	Malaysia	AY157252	AY157198	Lockyer et al. (2003)
Schistosoma mansoni	adult	na	Senegal		AJ519524	Kane et al. (2003)
Schistosoma mansoni	adult	Mus musculus	experimental infection; isolate NHM-3454/5/6.	AY157173		Lockyer et al. (2003a)
Schistosoma margrebowiei	adult	Mus musculus	Zambia	AY157260	AY157206	Lockyer et al. (2003)
Schistosoma mattheei	adult	Mesocricetus auratus	Zambia	AY157265	AY157211	Lockyer et al. (2003)
Schistosoma mekongi	adult	Mus musculus	Laos	AY157253	AY157199	Lockyer et al. (2003)
Schistosoma nasale	adult	Capra hircus	Sri Lanka	AY157259	AY157205	Lockyer et al. (2003)
Schistosoma rodhaini	adult	Mus musculus	experimental infection; lab strain (NHM)	AY157256		Lockyer et al. (2003a)
Schistosoma sinensium	adult	Mus musculus	China	AY157251	AY157197	Lockyer et al. (2003)
Schistosoma sp. RD-2016W526	cercaria	Radix luteola	Nepal	KT022106		Devkota et al (2016)
Schistosoma sp. RD-2016W803	cercaria	Radix luteola	Nepal		KT022105	Devkota et al (2016)
Schistosoma spindale	adult	Mus musculus	Sri Lanka	AY157257	AY157203	Lockyer et al. (2003)
Schistosoma turkestanicum	adult	Ovis aries	Iran	AY157254		Lockyer et al. (2003)
Schistosoma turkestanikum	adult	"sheep"	China		EU177877	Li et al. (2008)
Schistosomatidae sp. 1 W847	cercaria	Biomphalaria glabrata	Brazil		MF598177	Pinto et al. (2017)
Schistosomatidae sp. 1 W848MSB:Para:25515	cercaria	Biomphalaria glabrata	Brazil	MF598183		Pinto et al. (2017)
Schistosomatidae sp. 2 W165MSB:Para:18604	adult	Aix sponsa	USA	MF598179		Pinto et al. (2017)
Schistosomatidae sp. 2 W480	cercaria	Gyraulus parvus	USA		MF598176	Pinto et al. (2017)
Schistosomatidae sp. CRAM2127	eggs	Spheniscus magellanicus	Brazil: Rio Grande	MG670449		Vanstreels et al. (2018)
Schistosomatidae sp. ex penguin JA-2014153/12	eggs	Spheniscus demersus	South Africa	KM023789		Aldhoun & Horne (2015)
Schistosomatidae sp. MSB Para 7952	cercaria	Chilina gibbosa	Argentina	KC113049		Flores et al. (2015)
Schistosomatidae sp. MSB Para 7955	cercariae	Chilina gibbosa	Argentina		KC113077	Flores et al. (2015)
Schistosomatidae sp. MSB Para 7957	cercaria	Chilina gibbosa	Argentina	KC113062		Flores et al. (2015)
Schistosomatidae sp. MSB Para 7970	cercariae	Chilina neuquenensis	Argentina	KC113053		Flores et al. (2015)
Schistosomatidae sp. MSB Para 7973	cercariae	Chilina dombeiana	Argentina		KC113073	Flores et al. (2015)
Schistosomatidae sp. W217	cercaria	Haminoea japonica	USA		KX302895	Brant et al. (2017)
Schistosomatidae sp. W636	sporocyst	Siphonaria lessonii	Argentina	KX302889		Brant et al. (2017)
Schistosomatidae sp. W640	sporocyst	Siphonaria lessonii	Argentina	KX302890		Brant et al. (2017)
Schistosomatidae sp. W688	cercaria	Indoplanorbis exustus	Nepal	KF672860	KF672862	Devkota et al. (2013)
Schistosomatidae sp. W829	sporocyst	Siphonaria lessonii	Argentina		KX302898	Brant et al. (2017)
Schistosomatium douthitti	adult	Mesocricetus auratus	USA	AY157247		Lockyer et al. (2003)
Schistosomatium douthitti	adult	Mesocricetus auratus	USA		AY157193	Lockyer et al. (2003)
Spirorchis scripta	adult	Trachemys scripta scripta	USA	AY222174		Olson et al. (2003)
Trichobilharzia australis	adult	Anas superciliosa	New Zealnad	OK104141		Davis et al. (2021)
Trichobilharzia australis	adult	Anas superciliosa	New Zealnad		OK357975	Davis et al. (2021)
Trichobilharzia franki	adult	Anas platyrhynchos	Iran: Guilan Province		MH410295	Ashrafi et al. (2018)
Trichobilharzia franki sbb	cercariae	Physa marmorata	Germany	FJ711768		Brant & Loker (2009)
Trichobilharzia longicauda	adult	Aythya novaeseelandiae	New Zealnad	OK104148	OK357979	Davis et al. (2021)
Trichobilharzia mergi	adult	Mergus serrator	Iceland: Botsvatn Lake		JX456171	Kolářová et al. (2013)
Trichobilharzia novaeseelandiae	adult	Aythya novaeseelandiae	New Zealnad	OK104143		Davis et al. (2021)
Trichobilharzia novaeseelandiae	adult	Aythya novaeseelandiae	New Zealnad		OK357971	Davis et al. (2021)
Trichobilharzia physellae	adult	Aythya affinis	USA		FJ174512	Brant & Loker (2009)
Trichobilharzia physellae W193lescNM	adult	Aythya affinis	USA	FJ174473		Brant & Loker (2009)
Trichobilharzia querquedulae	adult	Anas clypeata	Canada		FJ174509	Brant & Loker (2009)
Trichobilharzia querquedulae W137blteLA	adult	Anas discors	USA	FJ174468		Brant & Loker (2009)
Trichobilharzia regenti	cercaria	Radix peregra	Czech Republic	AY157244		Lockyer et al. (2003)
Trichobilharzia regenti	adult	Anas platyrhynchos	Iran: Guilan Provinc		MH410294	Ashrafi et al. (2018)
Trichobilharzia regenti	adult	Anas platyrhynchos	Iran: Guilan Province		MH410294	Ashrafi et al. (2018)
Trichobilharzia sp. A SVB-2009	adult	Anas americana	USA		FJ174524	Brant & Loker (2009)
Trichobilharzia sp. A SVB-2009W192amwi	adult	Anas americana	USA	FJ174471		Brant & Loker (2009)
Trichobilharzia sp. B SVB-2009	adult	Anas americana	USA		FJ174528	Brant & Loker (2009)
Trichobilharzia sp. C HAP 2014	adult	Aix sponsa	USA		KJ855996	Pinto et al. (2014)
Trichobilharzia sp. C SVB-2009	adult	Lophodytes cucullatus	USA		FJ174529	Brant & Loker (2009)
Trichobilharzia sp. D SVB-2009	cercaria	Stagnicola sp.	Canada		FJ174485	Brant & Loker (2009)
Trichobilharzia sp. E SVB-2009	cercaria	Stagnicola sp.	Canada		FJ174483	Brant & Loker (2009)
Trichobilharzia sp. E SVB-2009W332StagnicolaMB 1	cercaria	Stagnicola sp.	Canada	FJ174480		Brant & Loker (2009)
Trichobilharzia sp. HAP 2013W701	cercariae	Physa marmorata	Brazil	KJ855994	KJ855995	Pinto et al. (2014)
Trichobilharzia sp. haplotype peregra	eggs	Anas clypeata	France		HM439505	Jouet et al. (2010)
Trichobilharzia sp. J	cercaria	Austropleplea tomentosa	New Zealnad	OK104140		Davis et al. (2021)
Trichobilharzia sp. J	cercaria	Austropleplea tomentosa	New Zealnad		OK357985	Davis et al. (2021)
Trichobilharzia sp. L1 2	cercaria	Pseudosuccinea columella	USA	KY319361		Adema et al. (2009)
Trichobilharzia sp. var. narochanica	cercariae	Radix ampla	Belarus: Naroch Lake		JQ681538	Chrisanfova et al. (2009)
Trichobilharzia sp. W515	cercaria	Radix luteola	Nepal	KF672861		Devkota et al. (2013)
Trichobilharzia stagnicolae W164StagnicolaMN	cercaria	Stagnicola sp.	USA	FJ174477		Brant & Loker (2009)
Trichobilharzia szidati	cercaria	Lymnaea stagnalis	Czech Republic	AY157245		Lockyer et al. (2003)
Trichobilharzia szidati	cercariae	Lymnaea stagnalis	Russia: Moscow, Altufyevo ponds		JF838201	Korsunenko et al. (2012)

## Sheet: References
Adema CM, Lun CM, Hanelt B, Seville RS. Digenean trematode infections of native freshwater snails and invasive Potamopyrgus antipodarum in the Grand Teton National Park/John D. Rockefeller Memorial Parkway Area. J Parasitol. 2009 Feb;95(1):224-7. doi: 10.1645/GE-1614.1. PMID: 18576875.
Al-Kandari WY, Al-Bustan SA, Isaac AM, George BA, Chandy BS. Molecular identification of Austrobilharzia species parasitizing Cerithidea cingulata (Gastropoda: Potamididae) from Kuwait Bay. J Helminthol. 2012 Dec;86(4):470-8. doi: 10.1017/S0022149X11000733. Epub 2011 Dec 12. PMID: 22152331.
Aldhoun JA, Horne EC. Schistosomes in South African penguins. Parasitol Res. 2015 Jan;114(1):237-46. doi: 10.1007/s00436-014-4185-1. Epub 2014 Oct 24. PMID: 25339513.
Ashrafi K, Nouroosta A, Sharifdini M, Mahmoudi MR, Rahmati B, Brant SV. Genetic diversity of an avian nasal schistosome causing cercarial dermatitis in the Black Sea-Mediterranean migratory route. Parasitol Res. 2018 Dec;117(12):3821-3833. doi: 10.1007/s00436-018-6087-0. Epub 2018 Oct 20. PMID: 30343420.
Brant SV, Cohen AN, James D, Hui L, Hom A, Loker ES. Cercarial dermatitis transmitted by exotic marine snail. Emerg Infect Dis. 2010 Sep;16(9):1357-65. doi: 10.3201/eid1609.091664. PMID: 20735918; PMCID: PMC3294964.
Brant SV, Loker ES, Casalins L, Flores V. Phylogenetic Placement of a Schistosome from an Unusual Marine Snail Host, the False Limpet (Siphonaria lessoni) and Gulls (Larus dominicanus) from Argentina with a Brief Review of Marine Schistosomes from Snails. J Parasitol. 2017 Feb;103(1):75-82. doi: 10.1645/16-43. Epub 2016 Sep 9. PMID: 27611734.
Brant SV, Morgan JA, Mkoji GM, Snyder SD, Rajapakse RP, Loker ES. An approach to revealing blood fluke life cycles, taxonomy, and diversity: provision of key reference data including DNA sequence from single life cycle stages. J Parasitol. 2006 Feb;92(1):77-88. doi: 10.1645/GE-3515.1. PMID: 16629320; PMCID: PMC2519025.
Brant SV, Pomajbíková K, Modry D, Petrželková KJ, Todd A, Loker ES. Molecular phylogenetics of the elephant schistosome Bivitellobilharzia loxodontae (Trematoda: Schistosomatidae) from the Central African Republic. J Helminthol. 2013 Mar;87(1):102-7. doi: 10.1017/S0022149X1200003X. Epub 2012 Feb 17. PMID: 22339846.
Brant SV. The occurrence of the avian schistosome Allobilharzia visceralis Kolákrová, Rudolfová, Hampl et Skirnisson, 2006 (Schistosomatidae) in the tundra swan, Cygnus columbianus (Anatidae), from North America. Folia Parasitol (Praha). 2007 Jun;54(2):99-104. doi: 10.14411/fp.2007.013. PMID: 17886738.
Brant, S. V., & Loker, E. S. (2009). Molecular systematics of the avian schistosome genus Trichobilharzia (Trematoda: Schistosomatidae) in North America. The Journal of parasitology, 95(4), 941–963. https://doi.org/10.1645/GE-1870.1
Brant, S.V., Loker, E.S., 2005. Can specialized pathogens colonize distantly related hosts? Schistosome evolution as a case study. PLoS Pathog 1, 167–169. https://doi.org/10.1371/journal.ppat.0010038
Brant, S.V., Jouet, D., Ferte, H., Loker, E.S., 2013. Anserobilharzia gen. n. (Digenea, Schistosomatidae) and redescription of A. brantae (Farr & Blankemeyer, 1956) comb. n. (syn. Trichobilharzia brantae), a parasite of geese (Anseriformes). Zootaxa 3670, 193. https://doi.org/10.11646/zootaxa.3670.2.5
Chrisanfova GG, Lopatkin AA, Mishchenkov VA, Kheidorova EE, Dorozhenkova TE, Zhukova TV, Ryskov AP, Semyenova SK. Genetic variability of bird schistosomes (class Trematoda, family Schistosomatidae) of Naroch Lake: identification of a new species in the Trichobilharzia ocellata group. Dokl Biochem Biophys. 2009 Sep-Oct;428:268-72. doi: 10.1134/s1607672909050123. PMID: 20848916.
Davis, N.E., Blair, D., Brant, S.V., 2021. Diversity of Trichobilharzia in New Zealand with a new species and a redescription, and their likely contribution to cercarial dermatitis. Parasitology 1–16. https://doi.org/10.1017/S0031182021001943
Devkota R, Brant SV, Loker ES. A genetically distinct Schistosoma from Radix luteola from Nepal related to Schistosoma turkestanicum: A phylogenetic study of schistosome and snail host. Acta Trop. 2016 Dec;164:45-53. doi: 10.1016/j.actatropica.2016.08.015. Epub 2016 Aug 16. PMID: 27542535.
Devkota R, Brant SV, Thapa A, Loker ES. Sharing schistosomes: the elephant schistosome Bivitellobilharzia nairi also infects the greater one-horned rhinoceros (Rhinoceros unicornis) in Chitwan National Park, Nepal. J Helminthol. 2014 Mar;88(1):32-40. doi: 10.1017/S0022149X12000697. Epub 2012 Oct 31. PMID: 23113960.
Devkota R, Brant SV, Thapa S, Loker ES. Two avian schistosome cercariae from Nepal, including a Macrobilharzia-like species from Indoplanorbis exustus. Parasitol Int. 2014 Apr;63(2):374-80. doi: 10.1016/j.parint.2013.12.009. Epub 2013 Dec 22. PMID: 24369339.
Faust, E. C. (1924). Notes on Ornithobilharzia odhneri n. sp. from the Asiatic Curlew. Journal of Parasitology. 11 (1): 50–54.
Flores V, Brant SV, Loker ES. Avian Schistosomes from the South American Endemic Gastropod Genus Chilina (Pulmonata: Chilinidae), with a Brief Review of South American Schistosome Species. J Parasitol. 2015 Oct;101(5):565-76. doi: 10.1645/14-639. Epub 2015 Jul 17. PMID: 26186680.
Flores V, Viozzi G, Casalins L, Loker ES, Brant SV. A new schistosome (Digenea: Schistosomatidae) from the nasal tissue of South America black-necked swans, Cygnus melancoryphus (Anatidae) and the endemic pulmonate snail Chilina gibbosa. Zootaxa. 2021 Mar 22;4948(3):zootaxa.4948.3.5. doi: 10.11646/zootaxa.4948.3.5. PMID: 33757018.
Flores, V., Viozzi, G., Casalins, L., Loker, E.S., Brant, S.V., 2021. A new schistosome (Digenea: Schistosomatidae) from the nasal tissue of South America black-necked swans, Cygnus melancoryphus (Anatidae) and the endemic pulmonate snail Chilina gibbosa. Zootaxa 4948, 404–418. https://doi.org/10.11646/zootaxa.4948.3.5
Hanelt B, Brant SV, Steinauer ML, Maina GM, Kinuthia JM, Agola LE, Mwangi IN, Mungai BN, Mutuku MW, Mkoji GM, Loker ES. Schistosoma kisumuensis n. sp. (Digenea: Schistosomatidae) from murid rodents in the Lake Victoria Basin, Kenya and its phylogenetic position within the S. haematobium species group. Parasitology. 2009 Aug;136(9):987-1001. doi: 10.1017/S003118200900643X. Epub 2009 Jul 2. PMID: 1…
Jouet D, Skírnisson K, Kolárová L, Ferté H. Final hosts and variability of Trichobilharzia regenti under natural conditions. Parasitol Res. 2010 Sep;107(4):923-30. doi: 10.1007/s00436-010-1953-4. Epub 2010 Jun 17. PMID: 20556426.
KANE, R. A.; SOUTHGATE, V. R.; ROLLINSON, D.; LITTLEWOOD, D. T. J.; LOCKYER, A. E.; PAGS, J. R.; TCHUEM TCHUENT, L. A.; JOURDANE, J. (2003). A phylogeny based on three mitochondrial genes supports the division of Schistosoma intercalatum into two separate species. Parasitology, 127(2), 131–137. doi:10.1017/s0031182003003421
Kolářová L, Skírnisson K, Ferté H, Jouet D. Trichobilharzia mergi sp. nov. (Trematoda: Digenea: Schistosomatidae), a visceral schistosome of Mergus serrator (L.) (Aves: Anatidae). Parasitol Int. 2013 Jun;62(3):300-8. doi: 10.1016/j.parint.2013.03.002. Epub 2013 Mar 13. PMID: 23501058.
Korsunenko A, Chrisanfova G, Lopatkin A, Beer SA, Voronin M, Ryskov AP, Semyenova SK. Genetic differentiation of cercariae infrapopulations of the avian schistosome Trichobilharzia szidati based on RAPD markers and mitochondrial cox1 gene. Parasitol Res. 2012 Feb;110(2):833-41. doi: 10.1007/s00436-011-2562-6. Epub 2011 Jul 28. PMID: 21796386.
Li L, Yu LY, Zhu XQ, Wang CR, Zhai YQ, Zhao JP. Orientobilharzia turkestanicum is grouped within African schistosomes based on phylogenetic analyses using sequences of mitochondrial genes. Parasitol Res. 2008 Apr;102(5):939-43. doi: 10.1007/s00436-007-0857-4. Epub 2008 Jan 6. PMID: 18176856.
Liu,W., Dai,R.S., Lin,R.Q., Song,H.Q., Cheng,T.Y., Liu,Y. and Zhu,X.Q. Studies on polymorphism in the partial mitochodrial cox1 gene of Schistosoma japonicum from Hunan Province. (Unpublished Data)
Lockyer AE, Olson PD, Ostergaard P, Rollinson D, Johnston DA, Attwood SW, Southgate VR, Horak P, Snyder SD, Le TH, Agatsuma T, McManus DP, Carmichael AC, Naem S, Littlewood DT. The phylogeny of the Schistosomatidae based on three genes with emphasis on the interrelationships of Schistosoma Weinland, 1858. Parasitology. 2003 Mar;126(Pt 3):203-24. doi: 10.1017/s0031182002002792. PMID: 12666879.
a) Lockyer, A.E., Olson, P.D., Littlewood, D.T.J., 2003. Utility of complete large and small subunit rRNA genes in resolving the phylogeny of the Neodermata (Platyhelminthes): implications and a review of the cercomer theory: PHYLOGENY OF THE NEODERMATA. Biological Journal of the Linnean Society 78, 155–171. https://doi.org/10.1046/j.1095-8312.2003.00141.x
Mamaev, Y. L. (1959). Helminth fauna of Galliformes and Charadriiformes in Eastern Siberia. Trudy Gelmintologicheskoi Laboratorii Akademiya Nauk SSSR. 9: 160–174. (In Russian).
McPhail, B.A., Rudko, S.P., Turnbull, A., Gordy, M.A., Reimink, R.L., Clyde, D., Froelich, K., Brant, S.V., Hanington, P.C., 2021. Evidence of a Putative Novel Species of Avian Schistosome Infecting Planorbella trivolvis. Journal of Parasitology 107. https://doi.org/10.1645/20-74
Miller, H. M., and NORTHUP, F. E., 1926.—-"The seasonal infestation of Nassa obsoleta (Say) with larval trematodes." Biol. Bull., 50, 490-508.
Morgan JA, DeJong RJ, Kazibwe F, Mkoji GM, Loker ES. A newly-identified lineage of Schistosoma. Int J Parasitol. 2003 Aug;33(9):977-85. doi: 10.1016/s0020-7519(03)00132-2. PMID: 12906881.
Olson PD, Cribb TH, Tkach VV, Bray RA, Littlewood DT. Phylogeny and classification of the Digenea (Platyhelminthes: Trematoda). Int J Parasitol. 2003 Jul;33(7):733-55. doi: 10.1016/s0020-7519(03)00049-3. PMID: 12814653.
Pinto HA, Brant SV, de Melo AL. Physa marmorata (Mollusca: Physidae) as a natural intermediate host of Trichobilharzia (Trematoda: Schistosomatidae), a potential causative agent of avian cercarial dermatitis in Brazil. Acta Trop. 2014 Oct;138:38-43. doi: 10.1016/j.actatropica.2014.06.002. Epub 2014 Jun 12. PMID: 24931284.
Pinto HA, Pulido-Murillo EA, de Melo AL, Brant SV. Putative new genera and species of avian schistosomes potentially involved in human cercarial dermatitis in the Americas, Europe and Africa. Acta Trop. 2017 Dec;176:415-420. doi: 10.1016/j.actatropica.2017.09.016. Epub 2017 Sep 19. PMID: 28935554.
Rudko, S. P., Turnbull, A., Reimink, R. L., Froelich, K., & Hanington, P. C. (2019). Species-specific qPCR assays allow for high-resolution population assessment of four species avian schistosome that cause swimmer's itch in recreational lakes. International journal for parasitology. Parasites and wildlife, 9, 122–129. https://doi.org/10.1016/j.ijppaw.2019.04.006
Santoro, M., Di Nocera, F., Iaccarino, D., Lawton, S.P., Cerrone, A., Degli Uberti, B., D’Amore, M., Affuso, A., Hochscheid, S., Maffucci, F., Galiero, G., 2017. Pathology and molecular analysis of Hapalotrema mistroides (Digenea: Spirorchiidae) infecting a Mediterranean loggerhead turtle Caretta caretta. Dis Aquat Organ 124, 101–108. https://doi.org/10.3354/dao03117
Schuster RK, Aldhoun JA, O'Donovan D. Gigantobilharzia melanoidis n.sp. (Trematoda: Schistosomatidae) from Melanoides tuberculata (Gastropoda: Thiaridae) in the United Arab Emirates. Parasitol Res. 2014 Mar;113(3):959-72. doi: 10.1007/s00436-013-3728-1. Epub 2013 Dec 10. PMID: 24322292.
Skírnisson, K., Kolářová, L. Diversity of bird schistosomes in anseriform birds in Iceland based on egg measurements and egg morphology. Parasitol Res 103, 43–50 (2008). https://doi.org/10.1007/s00436-008-0925-4
Snyder SD, Loker ES. Evolutionary relationships among the Schistosomatidae (Platyhelminthes:Digenea) and an Asian origin for Schistosoma. J Parasitol. 2000 Apr;86(2):283-8. doi: 10.1645/0022-3395(2000)086[0283:ERATSP]2.0.CO;2. PMID: 10780546.
Snyder SD. Phylogeny and paraphyly among tetrapod blood flukes (Digenea: Schistosomatidae and Spirorchiidae). Int J Parasitol. 2004 Nov;34(12):1385-92. doi: 10.1016/j.ijpara.2004.08.006. PMID: 15542099.
Vanstreels RET, Gardiner CH, Yabsley MJ, Swanepoel L, Kolesnikovas CKM, Silva-Filho RP, Ewbank AC, Catão-Dias JL. Schistosomes and Microfilarial Parasites in Magellanic Penguins. J Parasitol. 2018 Jun;104(3):322-328. doi: 10.1645/17-154. Epub 2018 Feb 27. PMID: 29424659.
